# Supplementary material for: Effectiveness of a Novel Liposomal Methylglyoxal–Tobramycin Formulation in Reducing Biofilm Formation and Bacterial Adhesion
Source: Antibiotics (Basel). 2024 Dec 24;14(1):3. doi: 10.3390/antibiotics14010003 (PMC11763214; doi:10.3390/antibiotics14010003)
Supplement: Supplementary file 1 [file antibiotics-14-00003-s001.zip]

Archive with 1 entries (1 files):
- antibiotics-3310835-supplementary.pdf
